# Supplementary material for: Point Mutations at a Key Site Alter the Cytochrome P450 OleP Structural Dynamics
Source: Biomolecules. 2021 Dec 31;12(1):55. doi: 10.3390/biom12010055 (PMC8774231; doi:10.3390/biom12010055)
Supplement: Supplementary file 1 [file biomolecules-12-00055-s001.zip]

Archive with 13 entries (10 files):
- Supplementary_Files_Revised/
- Supplementary_Files_Revised/s240y-6deb_D_1292119137_val-report-full_P1.pdf
- __MACOSX/
- __MACOSX/Supplementary_Files_Revised/
- __MACOSX/Supplementary_Files_Revised/._s240y-6deb_D_1292119137_val-report-full_P1.pdf
- Supplementary_Files_Revised/g92w-6deb_D_1292119176_val-report-full_P1.pdf
- __MACOSX/Supplementary_Files_Revised/._g92w-6deb_D_1292119176_val-report-full_P1.pdf
- Supplementary_Files_Revised/.DS_Store
- __MACOSX/Supplementary_Files_Revised/._.DS_Store
- Supplementary_Files_Revised/supplementary_material_proof.pdf
- __MACOSX/Supplementary_Files_Revised/._supplementary_material_proof.pdf
- Supplementary_Files_Revised/e89y-6deb_val-report-full_P1.pdf
- __MACOSX/Supplementary_Files_Revised/._e89y-6deb_val-report-full_P1.pdf
